# Supplementary material for: Mitochondrial DNA Diversity in Large White Pigs in Russia
Source: Animals (Basel). 2020 Aug 6;10(8):1365. doi: 10.3390/ani10081365 (PMC7460241; doi:10.3390/ani10081365)
Supplement: Supplementary file 1 [file animals-10-01365-s001.zip]

Archive with 1 entries (1 files):
- animals-877272-SI.xlsx
