# Supplementary material for: Mitochondrial DNA Diversity in Large White Pigs in Russia
Source: Animals (Basel). 2020 Aug 6;10(8):1365. doi: 10.3390/ani10081365 (PMC7460241; doi:10.3390/ani10081365)
Supplement: Supplementary file 1 [file animals-10-01365-s001.zip › animals-877272-SI.xlsx]

## Sheet: Лист1
N	Animal	Hap
1	LW_1_Old	Hap_1
2	LW_1_Old	Hap_1
3	LW_1_Old	Hap_1
4	LW_1_Old	Hap_2
5	LW_1_Old	Hap_1
6	LW_1_Old	Hap_3
7	LW_1_Old	Hap_4
8	LW_1_Old	Hap_5
9	LW_1_Old	Hap_3
10	LW_1_Old	Hap_5
11	LW_1_Old	Hap_6
12	LW_1_Old	Hap_7
13	LW_2_Old	Hap_8
14	LW_2_Old	Hap_9
15	LW_2_Old	Hap_6
16	LW_2_Old	Hap_10
17	LW_2_Old	Hap_11
18	LW_2_Old	Hap_12
19	LW_2_Old	Hap_9
20	LW_2_Old	Hap_9
21	LW_2_Old	Hap_11
22	LW_2_Old	Hap_7
23	LW_2_Old	Hap_9
24	LW_2_Old	Hap_3
25	LW_3_Old	Hap_8
26	LW_3_Old	Hap_11
27	LW_3_Old	Hap_11
28	LW_3_Old	Hap_7
29	LW_3_Old	Hap_3
30	LW_3_Old	Hap_7
31	LW_3_Old	Hap_8
32	LW_3_Old	Hap_11
33	LW_3_Old	Hap_8
34	LW_3_Old	Hap_11
35	LW_3_Old	Hap_11
36	LW_4_Old	Hap_13
37	LW_4_Old	Hap_7
38	LW_4_Old	Hap_3
39	LW_4_Old	Hap_6
40	LW_4_Old	Hap_11
41	LW_4_Old	Hap_14
42	LW_4_Old	Hap_6
43	LW_4_Old	Hap_3
44	LW_4_Old	Hap_14
45	LW_4_Old	Hap_6
46	LW_4_Old	Hap_11
47	LW_4_Old	Hap_14
48	LW_4_Old	Hap_5
49	LW_5_Old	Hap_15
50	LW_5_Old	Hap_11
51	LW_5_Old	Hap_11
52	LW_5_Old	Hap_11
53	LW_5_Old	Hap_11
54	LW_5_Old	Hap_11
55	LW_5_Old	Hap_11
56	LW_5_Old	Hap_7
57	LW_5_Old	Hap_15
58	LW_5_Old	Hap_15
59	LW_5_Old	Hap_7
60	LW_5_Old	Hap_5
61	LW_5_Old	Hap_7
62	LW_5_Old	Hap_2
63	LW_5_Old	Hap_15
64	LW_5_Old	Hap_15
65	LW_6_Old	Hap_7
66	LW_6_Old	Hap_15
67	LW_6_Old	Hap_15
68	LW_6_Old	Hap_15
69	LW_6_Old	Hap_15
70	LW_6_Old	Hap_15
71	LW_6_Old	Hap_15
72	LW_6_Old	Hap_7
73	LW_6_Old	Hap_15
74	LW_6_Old	Hap_11
75	LW_6_Old	Hap_11
76	LW_6_Old	Hap_15
77	LW_6_Old	Hap_15
78	LW_6_Old	Hap_6
79	York_1_Imp	Hap_16
80	York_1_Imp	Hap_16
81	York_1_Imp	Hap_17
82	York_1_Imp	Hap_16
83	York_1_Imp	Hap_17
84	York_1_Imp	Hap_6
85	York_1_Imp	Hap_6
86	York_1_Imp	Hap_6
87	York_1_Imp	Hap_8
88	York_1_Imp	Hap_6
89	York_1_Imp	Hap_8
90	York_1_Imp	Hap_8
91	York_1_Imp	Hap_8
92	York_1_Imp	Hap_8
93	York_1_Imp	Hap_8
94	York_1_Imp	Hap_18
95	York_1_Imp	Hap_19
96	York_1_Imp	Hap_7
97	York_1_Imp	Hap_8
98	York_1_Imp	Hap_8
99	LW_1_Imp	Hap_6
100	LW_1_Imp	Hap_6
101	LW_1_Imp	Hap_6
102	LW_1_Imp	Hap_11
103	LW_1_Imp	Hap_6
104	LW_1_Imp	Hap_5
105	LW_1_Imp	Hap_6
106	LW_1_Imp	Hap_11
107	LW_1_Imp	Hap_7
108	LW_1_Imp	Hap_6
109	LW_1_Imp	Hap_7
110	LW_1_Imp	Hap_5
111	LW_1_Imp	Hap_7
112	LW_1_Imp	Hap_11
113	LW_1_Imp	Hap_6
114	LW_1_Imp	Hap_7
115	LW_1_Imp	Hap_11
116	LW_1_Imp	Hap_11
117	LW_1_Imp	Hap_6
118	LW_1_Imp	Hap_20
119	York_2_Imp	Hap_21
120	York_2_Imp	Hap_21
121	York_2_Imp	Hap_21
122	York_2_Imp	Hap_21
123	York_2_Imp	Hap_21
124	York_2_Imp	Hap_21
125	York_2_Imp	Hap_21
126	York_2_Imp	Hap_21
127	York_2_Imp	Hap_22
128	York_2_Imp	Hap_22
129	York_2_Imp	Hap_21
130	York_2_Imp	Hap_21
131	York_2_Imp	Hap_23
132	LW_2_Imp	Hap_24
133	LW_2_Imp	Hap_1
134	LW_2_Imp	Hap_24
135	LW_2_Imp	Hap_7
136	LW_2_Imp	Hap_25
137	LW_2_Imp	Hap_24
138	LW_2_Imp	Hap_7
139	York_3_Imp	Hap_11
140	York_3_Imp	Hap_11
141	York_3_Imp	Hap_11
142	York_3_Imp	Hap_11
143	York_3_Imp	Hap_11
144	York_3_Imp	Hap_11
145	York_3_Imp	Hap_11
146	York_3_Imp	Hap_11
147	York_3_Imp	Hap_11
148	York_3_Imp	Hap_11
149	York_3_Imp	Hap_11
150	York_3_Imp	Hap_11
151	York_3_Imp	Hap_11
152	York_3_Imp	Hap_11
153	York_3_Imp	Hap_11
154	York_3_Imp	Hap_6
155	York_4_Imp	Hap_9
156	York_4_Imp	Hap_6
157	York_4_Imp	Hap_26
158	York_4_Imp	Hap_2
159	York_4_Imp	Hap_6
160	York_4_Imp	Hap_3
161	York_4_Imp	Hap_26
162	York_4_Imp	Hap_26
163	York_4_Imp	Hap_1
164	York_4_Imp	Hap_20
165	York_4_Imp	Hap_27
166	York_4_Imp	Hap_26
167	York_4_Imp	Hap_26
168	York_4_Imp	Hap_3
169	York_4_Imp	Hap_6
170	York_4_Imp	Hap_20
171	York_5_Imp	Hap_5
172	York_5_Imp	Hap_2
173	York_5_Imp	Hap_2
174	York_5_Imp	Hap_2
175	York_5_Imp	Hap_7
176	York_5_Imp	Hap_2
177	York_5_Imp	Hap_5
178	York_5_Imp	Hap_5
179	York_5_Imp	Hap_5
180	York_5_Imp	Hap_5
181	York_5_Imp	Hap_28
182	York_5_Imp	Hap_6
183	York_5_Imp	Hap_6
184	York_5_Imp	Hap_6
185	York_5_Imp	Hap_29
186	York_6_Imp	Hap_11
187	York_6_Imp	Hap_11
188	York_6_Imp	Hap_11
189	York_6_Imp	Hap_7
190	York_6_Imp	Hap_30
191	York_6_Imp	Hap_30
192	York_6_Imp	Hap_30
193	York_6_Imp	Hap_30
194	York_6_Imp	Hap_31
195	York_6_Imp	Hap_30
196	York_6_Imp	Hap_31
197	York_6_Imp	Hap_31
198	York_6_Imp	Hap_31
199	York_6_Imp	Hap_31
200	York_6_Imp	Hap_31
201	York_6_Imp	Hap_11
202	LW_1_New	Hap_32
203	LW_1_New	Hap_10
204	LW_1_New	Hap_32
205	LW_1_New	Hap_5
206	LW_1_New	Hap_32
207	LW_1_New	Hap_5
208	LW_1_New	Hap_2
209	LW_1_New	Hap_5
210	LW_1_New	Hap_11
211	LW_1_New	Hap_2
212	LW_1_New	Hap_32
213	York_1_New	Hap_2
214	York_1_New	Hap_5
215	York_1_New	Hap_2
216	York_1_New	Hap_5
217	York_1_New	Hap_28
218	York_1_New	Hap_19
219	York_1_New	Hap_19
220	York_1_New	Hap_19
221	York_1_New	Hap_19
222	York_1_New	Hap_19
223	LW_2_New	Hap_7
224	LW_2_New	Hap_11
225	LW_2_New	Hap_11
226	LW_2_New	Hap_11
227	LW_2_New	Hap_11
228	LW_2_New	Hap_11
229	LW_2_New	Hap_7
230	LW_2_New	Hap_11
231	LW_2_New	Hap_7
232	LW_2_New	Hap_11
233	LW_3_New	Hap_11
234	LW_3_New	Hap_33
235	LW_3_New	Hap_11
236	LW_3_New	Hap_11
237	LW_3_New	Hap_11
238	LW_3_New	Hap_11
239	LW_3_New	Hap_11
240	LW_3_New	Hap_11
241	LW_3_New	Hap_11
242	LW_3_New	Hap_7
243	LW_3_New	Hap_7
244	LW_3_New	Hap_11
245	LW_3_New	Hap_11
246	LW_3_New	Hap_11
247	LW_3_New	Hap_11
248	LW_3_New	Hap_11
249	York_3_New	Hap_11
250	York_3_New	Hap_11
251	York_3_New	Hap_11
252	York_3_New	Hap_7
253	York_3_New	Hap_11
254	York_3_New	Hap_11
255	York_3_New	Hap_7
256	York_3_New	Hap_11
257	York_3_New	Hap_11
258	York_3_New	Hap_11
259	York_3_New	Hap_11
260	York_3_New	Hap_11
261	York_3_New	Hap_11
262	York_3_New	Hap_11
263	York_3_New	Hap_34
264	LW_4_New	Hap_7
265	LW_4_New	Hap_5
266	LW_4_New	Hap_7
267	LW_4_New	Hap_5
268	LW_4_New	Hap_15
269	LW_4_New	Hap_35
270	LW_4_New	Hap_7
271	LW_4_New	Hap_15
272	LW_4_New	Hap_8
273	LW_4_New	Hap_8
274	LW_4_New	Hap_7
275	LW_4_New	Hap_15
276	LW_4_New	Hap_15
277	LW_4_New	Hap_7
278	LW_4_New	Hap_8
279	LW_4_New	Hap_7
280	York_4_New	Hap_19
281	York_4_New	Hap_19
282	York_4_New	Hap_11
283	York_4_New	Hap_19
284	York_4_New	Hap_11
285	York_4_New	Hap_11
286	York_4_New	Hap_19
287	York_4_New	Hap_19
288	York_4_New	Hap_19
289	York_4_New	Hap_19
290	York_4_New	Hap_19
291	York_4_New	Hap_36
292	York_4_New	Hap_11
293	York_4_New	Hap_19
294	York_4_New	Hap_37
295	York_4_New	Hap_38
296	York_4_New	Hap_11
297	York_4_New	Hap_11
298	York_4_New	Hap_11
299	York_4_New	Hap_11
300	LW_5_New	Hap_11
301	LW_5_New	Hap_11
302	LW_5_New	Hap_11
303	LW_5_New	Hap_11
304	LW_5_New	Hap_11
305	LW_5_New	Hap_11
306	LW_5_New	Hap_11
307	LW_5_New	Hap_11
308	LW_5_New	Hap_11
309	LW_5_New	Hap_11
310	LW_5_New	Hap_11
311	LW_5_New	Hap_11
312	LW_5_New	Hap_11
313	LW_5_New	Hap_11
314	LW_5_New	Hap_11
315	LW_5_New	Hap_11
316	LW_5_New	Hap_11
317	LW_5_New	Hap_11
318	LW_5_New	Hap_11
319	LW_5_New	Hap_11
320	LW_6_New	Hap_39
321	LW_6_New	Hap_5
322	LW_6_New	Hap_5
323	LW_6_New	Hap_40
324	LW_6_New	Hap_40
325	LW_6_New	Hap_39
326	LW_6_New	Hap_40
327	LW_6_New	Hap_5
328	LW_6_New	Hap_40
329	LW_6_New	Hap_24
330	LW_6_New	Hap_5
331	LW_6_New	Hap_39
332	LW_6_New	Hap_5
333	LW_6_New	Hap_39
334	LW_6_New	Hap_16
335	LW_6_New	Hap_5
336	LW_7_New	Hap_19
337	LW_7_New	Hap_19
338	LW_7_New	Hap_19
339	LW_7_New	Hap_19
340	LW_7_New	Hap_19
341	LW_7_New	Hap_8
342	LW_7_New	Hap_19
343	LW_7_New	Hap_19
344	LW_7_New	Hap_19
345	LW_7_New	Hap_11
346	LW_7_New	Hap_11
347	LW_7_New	Hap_38
348	LW_7_New	Hap_17
349	LW_7_New	Hap_11
350	LW_7_New	Hap_19
351	LW_7_New	Hap_11
352	LW_7_New	Hap_19
353	LW_7_New	Hap_19
354	LW_7_New	Hap_19
355	LW_7_New	Hap_19
356	LW_8_New	Hap_41
357	LW_8_New	Hap_7
358	LW_8_New	Hap_7
359	LW_8_New	Hap_7
360	LW_8_New	Hap_7
361	LW_8_New	Hap_11
362	LW_8_New	Hap_5
363	LW_8_New	Hap_7
364	LW_8_New	Hap_7
365	LW_8_New	Hap_7
366	LW_8_New	Hap_7
367	LW_8_New	Hap_7
368	LW_8_New	Hap_5
369	LW_8_New	Hap_7
370	LW_8_New	Hap_7
371	LW_8_New	Hap_7
372	LW_8_New	Hap_11
373	LW_8_New	Hap_15
374	LW_8_New	Hap_15
375	LW_8_New	Hap_15
376	LW_9_New	Hap_28
377	LW_9_New	Hap_5
378	LW_9_New	Hap_39
379	LW_9_New	Hap_24
380	LW_9_New	Hap_40
381	LW_9_New	Hap_40
382	LW_9_New	Hap_40
383	LW_9_New	Hap_42
384	LW_10_New	Hap_7
385	LW_10_New	Hap_7
386	LW_10_New	Hap_11
387	LW_10_New	Hap_7
388	LW_10_New	Hap_11
389	LW_10_New	Hap_11
390	LW_10_New	Hap_7
391	LW_10_New	Hap_11
392	LW_10_New	Hap_11
393	LW_10_New	Hap_11
394	LW_10_New	Hap_11
395	LW_10_New	Hap_11
396	LW_11_New	Hap_5
397	LW_11_New	Hap_5
398	LW_11_New	Hap_2
399	LW_11_New	Hap_5
400	LW_11_New	Hap_5
401	LW_11_New	Hap_2
402	LW_11_New	Hap_5
